# Supplementary material for: Two new Korean earthworms (Annelida, Oligochaeta, Megadrilacea, Megascolecidae)
Source: Zookeys. 2013 Jun 6;(307):35–44. doi: 10.3897/zookeys.307.5362 (PMC3689062; doi:10.3897/zookeys.307.5362)
Supplement: XML Treatment for Amynthas jinburi [file zookeys.307.5362-treatment2.xml]

<!DOCTYPE tp:taxon-treatment
  PUBLIC "-//TaxonX//DTD Taxonomic Treatment Publishing DTD v0 20100105//EN" "tax-treatment-NSO.dtd">
<tp:taxon-treatment xmlns:tp="http://www.plazi.org/taxpub"><tp:treatment-meta><mixed-citation publication-type="journal"><person-group><name><surname>Blakemore</surname><given-names>Robert J.</given-names></name><name><surname>Lee</surname><given-names>Seunghan</given-names></name><name><surname>Lee</surname><given-names>Wonchoel</given-names></name><name><surname>Seo</surname><given-names>Hong-Yul</given-names></name></person-group><article-title>Two new Korean earthworms (Annelida, Oligochaeta, Megadrilacea, Megascolecidae)</article-title><source>Zookeys</source><day>6</day><month>6</month><year>2013</year><volume>2013</volume><issue>307</issue><fpage>35</fpage><lpage>44</lpage><pub-id pub-id-type="doi">10.3897/zookeys.307.5362</pub-id></mixed-citation></tp:treatment-meta><tp:nomenclature><tp:taxon-name>
                            <tp:taxon-name-part taxon-name-part-type="genus">Amynthas</tp:taxon-name-part>
                            <tp:taxon-name-part taxon-name-part-type="species">jinburi</tp:taxon-name-part>
                            <object-id xmlns:xlink="http://www.w3.org/1999/xlink" xlink:type="simple">urn:lsid:zoobank.org:act:9BA5299B-0BA0-4E50-8EAC-C76C2D66B2EA</object-id>
                            <object-id xmlns:xlink="http://www.w3.org/1999/xlink" xlink:type="simple">http://species-id.net/wiki/Amynthas_jinburi</object-id>
                        </tp:taxon-name><tp:taxon-status xmlns:xlink="http://www.w3.org/1999/xlink" xlink:type="simple">sp. n.</tp:taxon-status></tp:nomenclature><tp:treatment-sec sec-type="Material examined"><title>Material examined.</title><p>IV0000213690, sub-mature specimen, figured and dissected. From Gangwon-do, Goseong-gun, Ganseong-eup, Jinbu-ri (ca. <named-content xmlns:xlink="http://www.w3.org/1999/xlink" content-type="dwc:verbatimCoordinates" xlink:type="simple">38.2961N, 128.3546E</named-content>) just north of Seoraksan Park on East coast; collected 1<sup>st</sup> – 2<sup>nd</sup> June, 2000 by unknown person(s) and deposited in NIBR. DNA tissue sample w61b (unsuccessful at this time).</p></tp:treatment-sec><tp:treatment-sec sec-type="Etymology"><title>Etymology.</title><p>Noun from location.</p></tp:treatment-sec><tp:treatment-sec sec-type="Diagnosis"><title>Diagnosis.</title><p><italic><tp:taxon-name>Amynthas</tp:taxon-name></italic> with two pairs of spermathecal pores in 5 &amp; 6; long, clavate spermathecal diverticula; simple caeca; and GMs absent except for large patches surrounding male pores.</p></tp:treatment-sec><tp:treatment-sec sec-type="Distribution"><title>Distribution.</title><p>Known only from single specimen from type locality.</p><!--PageBreak--><!--PageBreak--></tp:treatment-sec><tp:treatment-sec sec-type="Habitat"><title>Habitat.</title><p>Jinburi is a remote, mountainous and forested area</p><p><bold>Behaviour.</bold> Possibly deep burrowing and geophageous (from gut contents).</p></tp:treatment-sec><tp:treatment-sec sec-type="Description"><title>Description.</title><p><bold>Length.</bold> 210 mm.</p><p><bold>Width.</bold> ca. 10 mm at male pore level.</p><p><bold>Segments.</bold> 143 with some secondary annulation (from preservation?).</p><p><bold>Colour.</bold> Bleached pale yellow in aged alcohol, possibly darker in life.</p><p><bold>Prostomium.</bold> Open epilobous.</p><p><bold>First dorsal pore.</bold> 11/12.</p><p><bold>Setae.</bold> &gt;100 per segment; e.g. 100+ on 11 and 112 counted on segment 12; approximately 16 setae intervene between male pore pads that are asetal on 18.</p><p><bold>Nephropores.</bold> Not found.</p><p><bold>Clitellum.</bold> Slightly darker at 14-16.</p><p><bold>Male pores:</bold> On 18 on small, rounded and flat porophores.</p><p><bold>Female pores.</bold> Single on 14.</p><p><bold>Spermathecal pores.</bold> At posterior of 5 and 6 approximately 0.3 C apart.</p><p><bold>Genital markings.</bold> None (sub-adult?).</p><p><bold>Septa.</bold> Nephridial forests on septa 5 &amp; 6; 5/6/7/8 thick, 8/9 thin to base of gizzard, 9/10 aborted.</p><p><bold>Hearts.</bold> Seen in 11-13 (aborted in 10?).</p><p><bold>Gizzard.</bold> Single in 8-9.</p><p><bold>Calciferous glands.</bold> Absent.</p><p><bold>Intestine.</bold> From 15; caeca simple elongate from 27; typhlosole not noted.</p><p><bold>Nephridia.</bold> Meroic.</p><p><bold>Male organs.</bold> Holandric, testes small in 10 &amp;11; seminal vesicles in 11 &amp; 12.</p><p><bold>Ovaries.</bold> Compact in 13; ovisacs not found in 14.</p><p><bold>Prostates:</bold> Racemose glands not fully developed in 18 on short, muscular duct.</p><p><bold>Spermathecae.</bold> Two pairs in 6 &amp; 7 exiting to anterior of 5/6 and 6/7 in 5 &amp; 6 (<xref ref-type="fig" rid="F2">Fig. 2</xref>).</p><p><bold>Gut contents.</bold> Filled with yellow soil, i.e. probably a deep-burrowing subsoil geophage.</p><fig id="F2" position="float" orientation="portrait"><label>Figure 2.</label><caption><p><italic><tp:taxon-name>Amynthas jinburi</tp:taxon-name></italic> sp. n. showing ventral view with spermathecae and 18rhs prostate <italic>in situ</italic> plus simple intestinal caecum in 27; dorsal view of prostomium; [boxed is 2X lateral view of spermathecal pores in 5 &amp; 6rhs].</p></caption><graphic xmlns:xlink="http://www.w3.org/1999/xlink" xlink:href="ZooKeys-307-035-g002.jpg" position="float" orientation="portrait" xlink:type="simple"/></fig></tp:treatment-sec><tp:treatment-sec sec-type="DNA COI barcode"><title>DNA COI barcode.</title><p>&gt;w61b– nil result, DNA not extractable on this older material that may have been fixed in formalin (although there was no odour) or denatured by pH.</p></tp:treatment-sec><tp:treatment-sec sec-type="Remarks"><title>Remarks.</title><p>Of all 970 pheretimoid species (<xref ref-type="bibr" rid="B3">Blakemore 2008a</xref>), only two are known to have spermathecal pores in 5 &amp; 6: viz. <italic><tp:taxon-name>Amynthas serenus</tp:taxon-name></italic> (Gates, 1936) from Pahang, Malaysia that also lacks GMs, and <italic><tp:taxon-name>Amynthas? breviclitellatus</tp:taxon-name></italic> (Do &amp; Tran, 1995) from Vietnam that differs, at least, in its GMs in 7, 18 and 19. From “Kôryô” Korea (about 30 Km from Seoul), <italic><tp:taxon-name>Amynthas fibulus fibulus</tp:taxon-name></italic> (Kobayashi, 1936: 159) is superficially similar but has spermathecal pores anteriorly in 6 &amp; 7 (rather than posteriorly in 5 &amp; 6) plus its caeca are incised ventrally (rather than smooth); ditto for <italic><tp:taxon-name>Amynthas fibulus ranunculus</tp:taxon-name></italic> (Kobayashi, 1936: 162) that further has slits lateral to male pores. Interestingly, <xref ref-type="bibr" rid="B19">Kobayashi’s (1936: fig. 6)</xref> sketch of a prostate gland of <italic><tp:taxon-name>Amynthas fibulus</tp:taxon-name></italic> closely resembles the current specimen’s gland (<xref ref-type="fig" rid="F2">Fig. 2</xref>).</p><p>It should be here noted that <xref ref-type="bibr" rid="B22">Sims and Easton (1972)</xref> inadvertently place these two <!--PageBreak--><italic>fibulus</italic> taxa in an <italic><tp:taxon-name>Amynthas morrisi</tp:taxon-name></italic>-group defined with spermathecae in 5/6/7 despite <xref ref-type="bibr" rid="B19">Kobayashi (1936: 159)</xref> stating “ <italic><tp:taxon-name>Spermathecal pores</tp:taxon-name></italic>, <italic>minute, 2 pairs anteriorly located on VI and VII, closely to the intersegmental furrows</italic>”, i.e. strictly complying with Sims &amp; Easton’s <italic>canaliculatus</italic>-group (then comprised of <italic>benignus</italic> Chen, 1946; <italic>canaliculata</italic> Gates, 1932; <italic>ralla</italic> Gates, 1936: 104; and <italic>rallida</italic> Gates, 1936: 106). It appears that many of <xref ref-type="bibr" rid="B17">Hong and James’ (2001: 67, 68, 69, 75)</xref> taxa have a similar attribute although their descriptions are ambiguously stated, such as: “ <italic>Spermathecal pores in 5/6 and 6/7...at or near leading edge of vi, vii</italic>” and no useful figures are provided for the reader to decide.</p><p>If spermathecal pores were in 5/6/7 in any of the above taxa, then the <italic>morrisi</italic>-group’s possible nearest relatives from Korea would likely be <italic><tp:taxon-name>Amynthas koreanus</tp:taxon-name></italic> (Kobayashi, 1938: 115) that, however, has manicate caeca; or <italic><tp:taxon-name>Amynthas kobayashii</tp:taxon-name></italic> (Kobayashi, 1938: 119) and <italic><tp:taxon-name>Amynthas geojeinsulae</tp:taxon-name></italic> (Song &amp; Paik, 1970) that both have male fields from 17-19 but differ in simple or incised caeca, respectively; or <italic><tp:taxon-name>Amynthas assimilis</tp:taxon-name></italic> Hong &amp; Kim, 2002 that, like many of its similar cited taxa, has seminal grooves on 18.</p><p>The current species has simple, superficial male pores on large disc-like pads on 18. Although not fully mature, it appears unique in the Korea fauna on its combination of this aspect of its male field, spermathecal pores in 5 &amp; 6 and its profusion of setae that number more than 100 per segment, combined with simple elongate intestinal caeca.</p><p>Fresh topotypic material is required to confirm these conclusions and to provide definitive DNA data, unless refinement of techniques allows extraction from older types.</p></tp:treatment-sec><ref-list><ref id="B3"><mixed-citation xmlns:xlink="http://www.w3.org/1999/xlink" xlink:type="simple"><person-group><name name-style="western"><surname>Blakemore</surname><given-names>RJ</given-names></name></person-group> (<year>2008a</year>) <source>An updated checklist of pheretimoids (e.g. <italic>Amynthas</italic>, <italic>Duplodicodrilus</italic>, <italic>Metaphire</italic>, <italic>Pheretima</italic>, <italic>Polypheretima</italic>, etc.). In: A Series of Searchable Texts on Earthworm Biodiversity, Ecology and Systematics. Online: <ext-link ext-link-type="uri" xlink:href="http://www.annelida.net/earthworm/Pheretimoids.pdf" xlink:type="simple">http://www.annelida.net/earthworm/Pheretimoids.pdf</ext-link></source></mixed-citation></ref><ref id="B19"><mixed-citation xmlns:xlink="http://www.w3.org/1999/xlink" xlink:type="simple"><person-group><name name-style="western"><surname>Kobayashi</surname><given-names>S</given-names></name></person-group> (<year>1936</year>) <article-title>Distribution and some external characteristics of <italic>Pheretima (Ph.) carnosa</italic> (Goto et Hatai) from Korea.</article-title><source>Science Report of the Tohoku Imperial University</source><volume>11</volume> (<issue>1</issue>): <fpage>115</fpage>-<lpage>138</lpage>.</mixed-citation></ref><ref id="B22"><mixed-citation xmlns:xlink="http://www.w3.org/1999/xlink" xlink:type="simple"><person-group><name name-style="western"><surname>Sims</surname><given-names>RW</given-names></name><name name-style="western"><surname>Easton</surname><given-names>EG</given-names></name></person-group> (<year>1972</year>) <article-title>A numerical revision of the earthworm genus <italic>Pheretima</italic> auct. (Megascolecidae: Oligochaeta) with the recognition of new genera and an appendix on the earthworms collected by the Royal Society North Borneo Expedition.</article-title><source>Biological Journal of the Linnean Society</source><volume>4</volume>: <fpage>169</fpage>-<lpage>268</lpage>. doi: <ext-link ext-link-type="uri" xlink:href="http://dx.doi.org/10.1111/j.1095-8312.1972.tb00694.x" xlink:type="simple">10.1111/j.1095-8312.1972.tb00694.x</ext-link></mixed-citation></ref><ref id="B17"><mixed-citation xmlns:xlink="http://www.w3.org/1999/xlink" xlink:type="simple"><person-group><name name-style="western"><surname>Hong</surname><given-names>Y</given-names></name><name name-style="western"><surname>James</surname><given-names>SW</given-names></name></person-group> (<year>2001</year>) <article-title>New species of Korean <italic>Amynthas</italic> Kinberg 1867 (Oligochaeta, Megascolecidae) with two pairs of spermathecae.</article-title><source>Revue Suisse de Zoologie</source><volume>108</volume> (<issue>1</issue>): <fpage>65</fpage>-<lpage>93</lpage>.</mixed-citation></ref></ref-list></tp:taxon-treatment>
